# Supplementary material for: Structural insights into human zinc transporter ZnT1 mediated Zn2+ efflux
Source: EMBO Rep. 2024 Oct 10;25(11):5006–25. doi: 10.1038/s44319-024-00287-3 (PMC11549101; doi:10.1038/s44319-024-00287-3)
Supplement: Supplementary file 6 — Movie EV3 [file 44319_2024_287_MOESM6_ESM.zip › README.txt]

Representative MD simulation movie for the outward-facing ZnT1 with TMD Zn2+ coordinating residues H43 and H251 protonated.
