# Supplementary material for: Structural insights into human zinc transporter ZnT1 mediated Zn2+ efflux
Source: EMBO Rep. 2024 Oct 10;25(11):5006–25. doi: 10.1038/s44319-024-00287-3 (PMC11549101; doi:10.1038/s44319-024-00287-3)
Supplement: Supplementary file 10 — Movie EV7 [file 44319_2024_287_MOESM10_ESM.zip]

Archive with 4 entries (4 files):
- README.txt
- __MACOSX/._README.txt
- Movie_EV7.mp4
- __MACOSX/._Movie_EV7.mp4
