# Supplementary material for: Structural insights into human zinc transporter ZnT1 mediated Zn2+ efflux
Source: EMBO Rep. 2024 Oct 10;25(11):5006–25. doi: 10.1038/s44319-024-00287-3 (PMC11549101; doi:10.1038/s44319-024-00287-3)
Supplement: Supplementary file 11 — Source data Fig. 1B [file 44319_2024_287_MOESM11_ESM.zip]

Archive with 10 entries (9 files):
- Figure1B/
- __MACOSX/._Figure1B
- Figure1B/ZnT1 WT-SDS PAGE cropping area.png
- __MACOSX/Figure1B/._ZnT1 WT-SDS PAGE cropping area.png
- Figure1B/.DS_Store
- __MACOSX/Figure1B/._.DS_Store
- Figure1B/Fluoscence_data_Fig1B.xlsx
- __MACOSX/Figure1B/._Fluoscence_data_Fig1B.xlsx
- Figure1B/ZnT3 WT-SDS PAGE cropping area.png
- __MACOSX/Figure1B/._ZnT3 WT-SDS PAGE cropping area.png
