# Supplementary material for: Structural insights into human zinc transporter ZnT1 mediated Zn2+ efflux
Source: EMBO Rep. 2024 Oct 10;25(11):5006–25. doi: 10.1038/s44319-024-00287-3 (PMC11549101; doi:10.1038/s44319-024-00287-3)
Supplement: Supplementary file 11 — Source data Fig. 1B [file 44319_2024_287_MOESM11_ESM.zip › Figure1B/Fluoscence_data_Fig1B.xlsx]

## Sheet: Fig.1b
		WT	Δ141-210	Δ281-304	Δ424-507	Δ437-507	Δ446-507	Δ451-507	Empty Vector
Rep.1	mean of FluoZin-3	25.5226	61.3968	55.5354	61.9706	48.2601	43.153	42.6114	110.824
Rep.2		28.3943	66.539	67.4824	80.816	64.0335	65.1239	54.2448	120.675
Rep.3		18.8679	67.2685	66.4771	75.3475	61.855	48.3633	49.8663	108.189
	Average	24.2616	65.0681	63.165	72.7114	58.0496	52.2134	48.9075	113.229
		normalized to Empty vector
		WT	Δ141-210	Δ281-304	Δ424-507	Δ437-507	Δ446-507	Δ451-507	Empty Vector
Rep.1		0.225406	0.542233	0.490468	0.547301	0.426215	0.381111	0.376328	0.978758
Rep.2		0.250768	0.587648	0.595979	0.713737	0.56552	0.57515	0.479069	1.06576
Rep.3		0.166634	0.594091	0.587101	0.665441	0.546281	0.427126	0.4404	0.955486
	p value (compared to WT)		0.000124322	0.000215909	1.5218e-05	0.00100394	0.00623719	0.0177577	3.1431e-09
