# Supplementary material for: Structural insights into human zinc transporter ZnT1 mediated Zn2+ efflux
Source: EMBO Rep. 2024 Oct 10;25(11):5006–25. doi: 10.1038/s44319-024-00287-3 (PMC11549101; doi:10.1038/s44319-024-00287-3)
Supplement: Supplementary file 12 — Source data Fig. 6B [file 44319_2024_287_MOESM12_ESM.xlsx]

## Sheet: Fig.6b
		WT	D47N/D255N	H43A	H43D	H43N	Empty vector
Rep.1	mean of FluoZin-3	25.5226	96.3374	92.7036	50.1889	47.3729	120.469
Rep.2		35.9547	85.6417	90.7591	41.2857	40.3468	112.154
Rep.3		34.6543	115.377	115.129	56.9434	73.6014	139.738
	Average	32.0439	99.1186	99.5305	49.4727	53.7737	124.12
		normalized to Empty vector
		WT	D47N/D255N	H43A	H43D	H43N	Empty vector
Rep.1		0.205628	0.77616	0.746884	0.404356	0.381669	0.970585
Rep.2		0.289676	0.689989	0.731218	0.332626	0.325061	0.903586
Rep.3		0.279199	0.929554	0.927557	0.458775	0.592983	1.12583
	p value (compared to WT)		0.000420632	0.000397495	0.588231	0.371608	1.86508e-05
