# Supplementary material for: Structural insights into human zinc transporter ZnT1 mediated Zn2+ efflux
Source: EMBO Rep. 2024 Oct 10;25(11):5006–25. doi: 10.1038/s44319-024-00287-3 (PMC11549101; doi:10.1038/s44319-024-00287-3)
Supplement: Supplementary file 13 — Appendix and EV Figures Source Data [file 44319_2024_287_MOESM13_ESM.zip]

Archive with 105 entries (79 files):
- FigureEV4A/
- FigureEV4A/.DS_Store
- FigureEV4A/Confocal image/
- FigureEV4A/Confocal image/.DS_Store
- FigureEV4A/Confocal image/D47N_D255N/
- FigureEV4A/Confocal image/D47N_D255N/D47N_D255N_ch00.png
- FigureEV4A/Confocal image/D47N_D255N/D47N_D255N_ch01.png
- FigureEV4A/Confocal image/D47N_D255N/D47N_D255N_merge.png
- FigureEV4A/Confocal image/Empty Vector/
- FigureEV4A/Confocal image/Empty Vector/Empty Vector_ch00.png
- FigureEV4A/Confocal image/Empty Vector/Empty Vector_ch01.png
- FigureEV4A/Confocal image/Empty Vector/Empty Vector_merge.png
- FigureEV4A/Confocal image/H43A/
- FigureEV4A/Confocal image/H43A/H43A_ch00.png
- FigureEV4A/Confocal image/H43A/H43A_ch01.png
- FigureEV4A/Confocal image/H43A/H43A_merge.png
- FigureEV4A/Confocal image/H43D/
- FigureEV4A/Confocal image/H43D/.DS_Store
- FigureEV4A/Confocal image/H43D/H43D_ch00.png
- FigureEV4A/Confocal image/H43D/H43D_ch01.png
- FigureEV4A/Confocal image/H43D/H43D_merge.png
- FigureEV4A/Confocal image/H43N/
- FigureEV4A/Confocal image/H43N/H43N_ch00.png
- FigureEV4A/Confocal image/H43N/H43N_ch01.png
- FigureEV4A/Confocal image/H43N/H43N_merge.png
- FigureEV4A/Confocal image/WT/
- FigureEV4A/Confocal image/WT/WT_ch00.png
- FigureEV4A/Confocal image/WT/WT_ch01.png
- FigureEV4A/Confocal image/WT/WT_merge.png
- FigureEV4A/Confocal image/Δ141-210/
- FigureEV4A/Confocal image/Δ141-210/Δ141-210 _ch00.png
- FigureEV4A/Confocal image/Δ141-210/Δ141-210 _ch01.png
- FigureEV4A/Confocal image/Δ141-210/Δ141-210 _merge.png
- FigureEV4A/Confocal image/Δ281-305/
- FigureEV4A/Confocal image/Δ281-305/Δ281-305_ch00.png
- FigureEV4A/Confocal image/Δ281-305/Δ281-305_ch01.png
- FigureEV4A/Confocal image/Δ281-305/Δ281-305_merge.png
- FigureEV4A/Confocal image/Δ424-507/
- FigureEV4A/Confocal image/Δ424-507/Δ424-507_ch0.png
- FigureEV4A/Confocal image/Δ424-507/Δ424-507_ch01.png
- FigureEV4A/Confocal image/Δ424-507/Δ424-507_merge.png
- FigureEV4A/Confocal image/Δ437-507/
- FigureEV4A/Confocal image/Δ437-507/Δ437-507_ch00.png
- FigureEV4A/Confocal image/Δ437-507/Δ437-507_ch01.png
- FigureEV4A/Confocal image/Δ437-507/Δ437-507_merge.png
- FigureEV4A/Confocal image/Δ446-507/
- FigureEV4A/Confocal image/Δ446-507/Δ446-507_ch00.png
- FigureEV4A/Confocal image/Δ446-507/Δ446-507_ch01.png
- FigureEV4A/Confocal image/Δ446-507/Δ446-507_merge.png
- FigureEV4A/Confocal image/Δ451-507/
- FigureEV4A/Confocal image/Δ451-507/.DS_Store
- FigureEV4A/Confocal image/Δ451-507/Δ451-507_ch00.png
- FigureEV4A/Confocal image/Δ451-507/Δ451-507_ch01.png
- FigureEV4A/Confocal image/Δ451-507/Δ451-507_merge.png
- FigureEV4A/WB-1/
- FigureEV4A/WB-1/.DS_Store
- FigureEV4A/WB-1/HA cropping area.png
- FigureEV4A/WB-1/HA(Composite).tif
- FigureEV4A/WB-1/β-actin cropping area.png
- FigureEV4A/WB-1/β-actin(Composite).tif
- FigureEV4A/WB-2/
- FigureEV4A/WB-2/.DS_Store
- FigureEV4A/WB-2/Anti-HA cropping area.png
- FigureEV4A/WB-2/Anti-HA.tif
- FigureEV4A/WB-2/β-actin cropping area.png
- FigureEV4A/WB-2/β-actin.tif
- EMBOR-2024-58919V3-Appendix_Figure_5A_Source_Data-sd.xlsx
- FigureEV4B/
- FigureEV4B/.DS_Store
- FigureEV4B/13D/
- FigureEV4B/13D/.DS_Store
- FigureEV4B/13D/Confocal image/
- FigureEV4B/13D/Confocal image/.DS_Store
- FigureEV4B/13D/Confocal image/D112N_D242N/
- FigureEV4B/13D/Confocal image/D112N_D242N/D112N_D242N_ch00.png
- FigureEV4B/13D/Confocal image/D112N_D242N/D112N_D242N_ch01.png
- FigureEV4B/13D/Confocal image/D112N_D242N/D112N_D242N_merge.png
- FigureEV4B/13D/Confocal image/Empty Vector/
- FigureEV4B/13D/Confocal image/Empty Vector/.DS_Store
- FigureEV4B/13D/Confocal image/Empty Vector/Empty Vector_ch00.png
- FigureEV4B/13D/Confocal image/Empty Vector/Empty Vector_ch01.png
- FigureEV4B/13D/Confocal image/Empty Vector/Empty Vector_merge.png
- FigureEV4B/13D/Confocal image/R286A/
- FigureEV4B/13D/Confocal image/R286A/.DS_Store
- FigureEV4B/13D/Confocal image/R286A/R286A_ch00.png
- FigureEV4B/13D/Confocal image/R286A/R286A_ch01.png
- FigureEV4B/13D/Confocal image/R286A/R286A_merge.png
- FigureEV4B/13D/Confocal image/R286E/
- FigureEV4B/13D/Confocal image/R286E/R286E_ch00.png
- FigureEV4B/13D/Confocal image/R286E/R286E_ch01.png
- FigureEV4B/13D/Confocal image/R286E/R286E_merge.png
- FigureEV4B/13D/Confocal image/R298C/
- FigureEV4B/13D/Confocal image/R298C/.DS_Store
- FigureEV4B/13D/Confocal image/R298C/R298C_ch00.png
- FigureEV4B/13D/Confocal image/R298C/R298C_ch01.png
- FigureEV4B/13D/Confocal image/R298C/R298C_merge.png
- FigureEV4B/13D/Confocal image/WT/
- FigureEV4B/13D/Confocal image/WT/WT_ch00.png
- FigureEV4B/13D/Confocal image/WT/WT_ch01.png
- FigureEV4B/13D/Confocal image/WT/WT_merge.png
- FigureEV4B/13D/WB/
- FigureEV4B/13D/WB/.DS_Store
- FigureEV4B/13D/WB/ZNT3_wb.png
- FigureEV4B/Fluoscence_data ApendixFigS5.xlsx
- FigureEV4B/Fluoscence_data_EV4B.xlsx
