# Supplementary material for: Structural insights into human zinc transporter ZnT1 mediated Zn2+ efflux
Source: EMBO Rep. 2024 Oct 10;25(11):5006–25. doi: 10.1038/s44319-024-00287-3 (PMC11549101; doi:10.1038/s44319-024-00287-3)
Supplement: Supplementary file 13 — Appendix and EV Figures Source Data [file 44319_2024_287_MOESM13_ESM.zip › EMBOR-2024-58919V3-Appendix_Figure_5A_Source_Data-sd.xlsx]

## Sheet: Appendix Fig. S5A
	WT/37℃/20min	WT/37℃/50min	WT/RT/20min	WT/RT/50min	Empty/37℃/20min	Empty/37℃/50min	Empty/RT/20min	Empty/RT/50min
mean of FluoZin-3	19.117	24.138	16.756	42.307	156.501	245.859	55.243	74.29
	26.613	20.083	20.378	46.391	173.167	175.24	58.292	81.45
	40.109	22.051	23.383	33.923	77.536	200.448	43.014	106.205
	29.096	21.179	18.9	34.667	90.001	139.485	37.236	147.448
	33.641	30.789	17.446	33.513	88.874	154.415	47.628	123.554
	30.115	57.561	20.253	33.679	83.146	246.954	48.489	135.306
	30.9	36.744	22.792	30.967	137.492	246.073	50.737	89.661
	29.578	27.885	22.673	37.556	59.471	247.546	63.146	131.085
	27.896	20.157	20.202	46.496	95.61	244.939	42.65	121.719
	32.971	26.311	21.854	45.415	97.932	234.792	44.657	122.586
	32.487	29.032	21.448	41.284	71.123	225.626	60.677	119.62
	23.371	25.332	27.337	39.155	67.81	116.731	43.749	202.476
	27.88	24.198	19.069	25.242	90.346	144.495	56.502	168.449
	20.325	21.816	38.619	22.942	84.376	177.851	53.536	139.884
	20.35	25.625	21.975	33.737	92.044	172.115	60.252	71.73
	29.198	28.881	17.752	35.583	95.628	140.659	57.225	158.407
	25.596	25.36	15.766	33.001	102.604	116.154	50.33	167.489
	36.001	31.509	20.14	39.056	104.339	242.022	41.25	148.43
	33.872	29.88	19.024	36.206	145.319	205.661	40.49	135.618
	52.137	32.156	17.715	29.159	143.491	218.788	55.416	113.827
	41.645	23.133	22.497	33.848	86.916	238.791	49.883	138.941
	43.975	29.907	20.9	35.487	82.383	230.127	36.4	130.237
	35.098	26.185	34.696	33.528	181.888	181.195	35.879	117.693
	37.023	25.308	31.512	45.515	111.242	191.768	38.542	189.391
	65.635	23.148	24.418	28.559	118.55	223.854	36.074	193.689
	51.859	21.975	27.885	31.666	112.779	236.881	55.954	204.403
	61.244	27.368	22.952	37.152	73.654	153.346	40.34	205.724
	55.537	27.838	23.951	37.272	68.027	206.92	38.256	132.637
	24.98	24.809	20.561	47.59	67.178	154.454	61.445	122.606
	28.941	28.459	18.905	47.71	75.982	121.92	61.533	109.186
	21.368	29.79	19.969	37.192	99.513	116.52	54.9	133.404
	37.115	22.804	22.878	32.616	114.262	119.998	52.709	220.417
	46.536	20.867	21.546	29.188	116.375	166.815	41.504	214.348
	37.077	26.549	32.257	27.264	122.901	163.78	55.799	86.799
	41.036	27.005	21.505	43.849	117.229	79.682	54.705	83.369
	37.642	28.245	22.084	35.082	165.916	245.416	53.874	99.547
	29.807	37.94	18.572	44.3	122.143	242.761	46.377	113.109
	32.833	41.353	25.875	43.536	106.302	188.812	56.807	138.238
	32.973	27.732	24.993	36.524	94.257	236.157	52.828	105.072
	31.524	27.409	24.655	40.667	78.575	246.501	39.675	89.623
	46.028	33.8	29.779	44.654	69.072	156.59	48.276	120.16
	22.059	37.115	28.463	42.992	84.479	159.602	56.653	144.393
	21.911	26.045	22.062	32.398	86.823	240.617	43.135	123.499
	17.874	24.409	21.52	27.212	70.45	135.693	64.523	123.144
	17.815	25.232	32.646	25.559	70.571	212.25	78.571	137.321
	17.611	30.325	20.652	23.324	74.403	178.698	79.102	136.473
	29.298	31.087	19.437	19.233	69.73	195.974	39.691	154.094
	33.448	26.709	19.368	53.053	84.227	248.733	50.258	129.774
	46.269	34.009	20.58	51.713	67.916	118.123	75.339	123.215
	53.167	26.603	19.946	46.463	66.949	220.657	81.355	131.655
	50.385	18.371	25.753	45.897	58.987	84.42	33.274	107.912
	51.502	17.76	27.099	45.147	59.088	104.025	42.033	86.258
	40.863	20.01	19.873	53.349	54.085	217.031	46.509	92.294
	42.518	16.487	20.579	56.216	81.377	243.138	45.178	122.591
	33.326	29.019	16.387	49.437	104.199	245.824	49.213	186.862
	39.3	40.196	25.357	44.909	77.147	239.773	63.181	201.063
	36.713	23.284	21.561	55.312	62.651	231.084	59.237	193.498
	32.906	25.584	22.969	44.593	68.255	230.054	38.242	250.775
	36.047	22.202	23.31	34.859	104.163	167.383	37.898	249.495
	28.717	33.059	26.174	37.905	108.879	215.309	44.008	172.197
	33.95	39.73	36.747	31.837	120.637	148.674	46.395	162.914
	33.848	42.78	23.389	73.556	137.966	237.17	41.994	210.477
	31.314	41.429	23.747	40.979	127.886	222.463	41.993	217.193
	29.198	31.174	25.854	40.281	176.417	211.911	44.278	170.868
	28.414	24.817	36.33	71.489	166.459	221.834	50.621	152.208
	27.777	26.086	34.312	70.006	90.356	159.326	55.093	160.597
	39.729	24.672	30.235	46.666	70.026	173.479	40.681	158.281
	46.497	26.649	35.262	48.707	85.819	113.985	47.311	205.285
	32.802	35.093	33.858	48.557	77.838	105.847	46.274	216.565
	31.947	21.393	27.099	49.114	87.459	94.741	54.195	221.795
	34.917	32.425	41.118	44.744	88.573	105.185	29.848	223.357
	26.913	21.189	37.282	45.646	71.29	92.745	49.099	202.573
	42.705	22.249	24.881	66.154	92.874	148.369	33.217	195.52
	39.818	24.032	22.415	61.717	72.851	235.513	33.945	159.91
	53.233	17.548	32.481	60.156	93.806	219.299	47.552	148.018
	42.403	31.122	30.227	37.871	114.098	241.761	45.545	165.68
	39.108	30.988	32.188	33.896	88.436	163.889	29.87	168.078
	45.487	27.072	30.927	32.452	91.578	128.275	64.794	153.492
	40.058	22.662	30.52	33.925	62.18	129.329	63.279	147.086
	38.012	32.492	30.095	32.448	98.69	135.452	47.839	122.508
	36.977	44.248	30.927	28.675	91.462	197.034	50.072	115.826
	47.279	54.849	27.402	24.149	92.961	193.201	45.421	108.64
	25.02	27.643	25.709	22.758	95.152	99.107	44.445	115.294
	27.882	56.34	27.931	28.714	102.746	178.825	52.297	102.946
	23.872	38.537	28.391	20.012	103.323	175.3	48.768	206.817
	22.76	35.581	23.95	36.463	98.08	224.907	52.519	134.512
	27.253	22.07	22.077	30.223	111.117	125.131	35.576	121.547
	24.31	21.709	22.945	37.429	84.159	90.43	45.803	142.91
	26.377	16.799	26.193	26.1	89.336	242.173	83.229	144.331
	18.991	23.517	26.502	26.293	160.439	236.28	88.729	173.681
	16.437	35.126	30.198	23.839	148.752	168.967	43.447	142.139
	23.658	31.602	28.644	47.5	93.663	202.559	43.802	138.264
	26.617	29.955	24.053	43.995	89.876	216.056	34.527	158.78
	28.553	23.26	23.9	40.089	85.768	220.361	39.056	135.599
	26.883	22.732	31.789	34.406	82.194	240.144	41.432	208.48
	28.041	22.753	31.135	32.498	136.49	207.666	44.485	216.866
	30.465	38.49	25.295	29.745	142.585	208.673	45.504	140.58
	30.214	24.295	25.058	34.872	93.817	243.443	52.778	143.703
	21.065	28.618	24.71	30.019	94.72	246.794	54.678	113.079
	38.625	25.524	24.334	34.586	97.768	245.45	49.321	116.739
	26.69	21.174	21.106	40.347	86.699	223.228	54.975	157.022
	33.778	26.201	22.807	53.712	94.032	241.206	45.233	149.138
	26.98	27.719	21.671	47.175	99.688	189.168	48.203	152.516
	30.16	42.626	39.467	45.25	71.015	146.55	32.837	161.354
	31.346	42.432	24.679	48.946	76.196	243.125	26.197	170.785
	23.544	31.048	20.227	43.611	91.687	156.689	38.874	151.831
	23.573	29.731	34.644	46.19	89.114	166.082	41.126	132.971
	26.446	31.635	24.349	39.942	101.573	171.029	45.94	112.757
	30.269	29.673	19.756	48.642	77.483	224.444	43.078	114.068
	22.693	23.362	31.052	50.122	108.684	219.919	43.633	220.727
	17.764	25.696	31.738	46.267	106.947	186.306	83.682	229.418
	24.923	16.764	46.082	59.105	136.55	213.344	47.6	227.274
	20.461	22.501	28.885	33.138	129.887	150.073	45.864	229.755
	23.15	22.755	32.171	35.119	136.543	234.253	56.572	200.047
	21.13	24.782	31.143	35.221	79.756	237.795	57.198	200.245
	35.725	25.153	23.253	51.563	103.092	240.378	48.131	141.672
	32.405	35.359	26.776	57.94	109.909	137.104	50.069	168.617
	18.703	35.478	32.851	40.556	91.997	134.236	56.721	175.112
	22.861	29.311	32.633	40.71	144.468	231.362	58.516	106.084
	20.988	26.197	23.293	43.088	100.025	180.316	55.513	99.117
	17.629	32.376	30.69	40.269	200.827	175.308	58.368	152.907
	27.607	43.165	22.58	40.362	57.87	142.35	39.093	153.012
	20.188	43.293	36.512	41.452	53.448	77.964	40.87	127.609
	21.331	28.266	37.232	57.192	82.492	102.891	35.091	109.515
	21.588	43.959	41.418	64.412	79.437	129.571	35.631	90.471
	22.388	28.14	26.93	56.122	54.37	124.317	34.808	206.715
	40.102	29.373	37.648	38.817	97.56	141.546	52.049	205.948
	39.582	38.545	37.187	35.537	70.114	133.77	44.501	143.022
	28.274	23.821	38.931	43.689	68.95	72.662	35.921	145.288
	28.791	27	36.627	50.637	110.146	61.79	37.459	140.283
	24.559	25.763	22.086	51.716	121.76	138.818	36.062	140.484
	26.341	26.277	19.141	51.001	81.736	92.366	35.57	167.291
	42.358	30.661	23.262	55.553	98.374	99.334	33.51	214.17
	37.519	28.552	24.636	78.015	58.874	243.547	36.518	212.848
	20.766	24.731	30.137	65.247	45.287	230.988	36.844	142.337
	46.95	24.468	38.198	71.725	54.096	223.099	44.55	172.79
	37.108	23.252	39.227	79.254	94.32	244.722	36.438	178.326
	43.224	22.285	22.741	56.588	86.585	242.754	38.95	128.183
	38.125	24.867	26.729	66.458	62.963	237.664	34.627	244.86
	35.505	22.335	25.397	44.04	53.902	175.552	34.481	243.511
	36.368	29.134	27.447	45.542	65.956	158.62	33.455	126.749
	34.667	38.616	27.814	60.547	66.261	133.279	30.286	121.599
	33.093	21.041	27.649	61.085	61.675	109.508	38.86	193.391
	29.765	20.824	31.662	42.61	55.3	87.299	50.684	138.249
	27.364	21.351	36.193	35	55.195	88.423	95.994	203.821
	28.849	21.198	33.945	31.463	54.503	109.01	66.269	223.027
	22.724	25.326	43.764	33.194	52.772	102.48	68.561	206.319
	22.742	20.459	58.847	27.63	57.122	101.057	73.72	232.196
	28.774	21.469	55.475	35.032	58.351	92.417	41.998	164.363
	30.202	26.024	31.489	43.452	56.355	230.328	40.564	106.422
	37.908	28.809	29.283	36.235	86.872	218.055	48.006	83.181
	44.409	28.465	35.514	35.987	70.102	183.873	46.233	131.651
	38.045	26.634	35.507	33.862	53.124	197.717	46.528	197.895
	28.197	22.177	32.17	27.138	75.903	235.39	47.564	140.411
	46.271	30.024	29.392	28.51	54.987	235.836	39.794	198.535
	46.717	33.934	32.651	50.711	68.017	214.85	42.036	186.041
	49.822	23.123	30.557	57.613	64.987	200.522	34.543	196.074
	40.596	23.824	26.737	60.801	64.165	122.847	34.842	119.54
	50.582	45.56	27.518	55.216	94.418	128.166	45.057	122.983
	29.853	24.235	31.977	52.791	47.601	120.777	45.786	185.407
	28.521	18.3	36.86	55.448	48.982	142.143	34.45	177.378
	40.539	22.935	38.683	42.898	51.525	214.07	31.022	188.71
	28.236	28.179	26.97	38.062	52.896	215.868	65.703	197.235
	37.47	24.198	28.146	33.149	53.724	197.265	71.282	217.563
	14.051	26.191	25.054	30.742	65.308	245.86	57.519	181.397
	19.86	27.706	29.475	37.522	57.717	245.865	50.649	203.392
	22.951	20.923	27.515	36.346	78.098	140.811	51.708	117.164
	38.114	32.177	33.963	37.392	55.354	128.393	47.563	122.747
	30.824	19.022	26.339	91.862	50.042	208.701	46.388	109.601
	33.981	22.784	31.94	90.756	40.833	209.154	46.825	109.067
	28.731	24.061	35.143	46.259	48.389	228.669	47.402	185.49
	27.842	27.201	38.212	44.353	47.472	220.846	47.703	182.858
	20.004	23.789	35.138	43.107	83.361	204.918	55.538	130.005
	19.64	21.971	36.114	39.144	67.645	226.156	47.888	167.781
	17.553	20.519	41.768	65.828	106.68	241.813	63.255	136.319
	18.784	19.52	44.701	33.361	65.299	238.582	45.901	171.957
	21.008	22.418	32.863	35.932	61.21	223.899	47.228	171.857
	18.833	23.486	28.318	32.039	73.139	219.798	58.862	203.045
	25.062	46.724	25.004	38.296	93.479	144.799	54.238	204.656
	37.045	21.122	24.653	36.48	55.991	139.072	55.605	172.895
	43.389	24.452	21.726	32.051	82.411	169.103	58.995	187.29
	21.848	24.269	16.277	52.858	73.887	189.459	50.545	142.523
	30.528	21.153	38.964	44.904	83.569	195.072	38.375	148.616
	25.276	25.412	25.412	59.072	54.661	202.348	40.519	162.699
	30.018	29.417	20.421	56.954	78.791	246.404	41.112	157.612
	21.023	23.257	21.392	56.128	76.084	239.494	45.393	178.854
	16.558	24.013	20.453	56.572	58.886	240.793	50.384	168.501
	15.86	33.586	24.577	57.279	49.069	231.752	45.586	148.851
	17.145	41.219	19.484	102.795	60.892	193.182	49.134	138.757
	16.933	22.908	22.146	107.804	53.638	187.386	48.092	125.134
	18.592	33.843	21.867	42.333	64.49	204.387	58.735	151.81
	19.765	28.574	19.004	40.552	61.119	236.105	60.883	149.075
	31.691	33.173	20.316	42.403	74.109	143.734	51.571	146.434
	28.175	30.95	16.854	44.764	66.701	118.012	49.525	147.912
	27.23	17.617	32.276	56.281	51.258	104.128	46.079	230.139
	27.308	19.698	23.849	51.113	46.219	110.558	39.648	218.849
	31.865	35.887	20.57	56.816	48.121	88.123	33.174	144.644
	44.735	35.887	27.052	54.876	53.928	94.613	41.563	147.928
	28.22	42.451	27.72	66.655	58.72	92.143	37.128	173.748
	23.588	15.579	22.036	51.505	75.547		40.765	158.387
	26.713	17.672	27.116	48.912	60.669		47.611	117.994
	24.542	23.015	27.025	74.151	61.122		53.162	86.437
	21.441	19.35	31.036	77.936	46.464		61.826	237.014
	19.726	19.247	31.445	74.826	48.777		47.27	232.42
	18.941	19.134	28.474	76.227	46.601		44.776	161.828
	20.013	30.273	29.877		44.479		35.918	164.003
	22.212	38.47	28.994		44.883		34.294	117.783
	19.441	29.932	27.734		37.975		56.402	121.663
	17.632	41.934	29.716		48.52		51.02	155.39
	18.002	49.593	28.795		50.069		42.688	147.682
	15.775	41.45	20.841		41.296		43.86	169.216
	17.848	35.066	21.427		40.073		30.856	166.842
	34.856	35.767	17.822		45.09		36.329	104.537
	32.02	38.875	25.113		61.007		34.67	142.061
	36.873	36.932	14.94		47.942		37.995	112.476
	34.822	27.98	19.774		44.492		73.349	109.753
	33.458	38.27	41.624		47.541		60.801	99.91
	30.305	27.216	46.58		46.22		69.195	127.689
	36.663	26.367	32.488		46.028		40.673	131.26
	28.363	34.009	22.991		51.753		46.965	124.715
	29.931	28.587	24.688		53.068		44.844	114.725
	41.44	32.899	25.978		48.363		51.577	141.19
	42.819	31.724	32.203		53.718		52.737	148.848
	34.09	35.397	29.759		43.105		57.751	119.14
	27.244	37.813	26.982		53.718		87.464	98.344
	43.11	34.472	23.659		55.193		65.68	104.66
	42.89	41.185	36.729		46.789		61.036	184.614
	40.08	26.574	38.67		46.739		63.571	182.931
	42.182	22.656	23.831		48.938		68.363	200.506
	36.266	23.498	30.497		76.221		71.437	205.318
	42.217	18.387	28.285		64.63		64.449	125.452
	63.751	25.153	18.234		134.444		63.766	99.293
	48.883		23.555		89.092		45.585	111.879
	48.421		31.261		78.292		44.534	136.671
	51.993		26.825		61.761		47.459	106.145
	53.518		27.159		89.985		47.954	116.187
	53.864		27.95		81.892		67.794	110.658
	54.361		25.611		99.608		67.723	133.182
	30.766		29.084		99.918		36.828	116.697
	33.182		44.804		80.247		35.007	123.805
	57.441		26.991		70.112		43.088	116.939
	56.18		26.481		66.913		39.216	81.515
	51.678		28.526		65.997		69.452	101.259
	49.001		35.874		64.87		55.305	104.102
	33.101		36.812		59.644		39.56	115.745
	32.473		22.89		101.024		64.628	119.494
	35.878		22.895		95.336		68.843	152.839
	50.463		30.667		102.506		44.781	161.937
	43.359		32.386		79.608		51.04	159.42
			29.37		78.823		55.368	136.942
			23.775		78.931		44.584	158.306
			23.733		58.922		46.75	161.45
			30.327		58.959		67.64	126.884
			24.599		65.185		75.992	151.03
			25.622		67.419		77.617	161.064
			23.055		65.234		58.286	169.999
			27.037		61.903		60.004	127.861
			20.389		63.941		60.746	133.994
			25.671		61.837		60.282	157.475
			43.313		65.634		58.1	151.323
			31.51		74.799		70.273	150.168
			33.495		122.399		75.921	144.006
			28.782		98.2		70.106	139.153
			24.457		85.594		60.651	156.178
			31.488		92.66		63.355	208.995
			30.341		80.265		45.013	217.664
					76.043		51.742	180.882
					91.893		41.331	145.735
					92.76		62.433	149.339
					82.297		61.42	121.558
					75.363		58.543	145.251
					56.727		56.667	115.929
					58.167		43.743	89.81
					81.289		42.195	93.519
					98.525		56.138	96.991
					110.332		50.862	126.052
					95.008		61.103	140.335
					62.284		54.379	141.874
					61.881		55.93	137.418
					78.295		68.497	142.577
					64.499		72.487	159.582
					72.67		52.977	154.537
					72.43		49.446	105.253
					70.087		38.246	90.414
					85.196		36.598	114.699
					89.613		61.351	124.367
					61.826		43.775	153.175
					59.178		52.45	183.431
					96.154		69.445	152.189
					111.783		75.087	186.517
					89.698		58.454	81.89
					101.325		49.416	76.893
					72.662		48.926	134.886
					80.742		49.694	142.195
					82.416		71.878	118.496
					76.5		72.028	133.519
					74.983		61.444	112.623
					60.85		57.697	127.331
					67.027		52.467	137.665
					64.803		37.032	135.349
					57.097		42.124	137.027
					47.804		64.996	172.427
					51.479		65.675	128.135
					52.961		44.618	106.333
					55.197		43.553	132.445
					52.817		39.817	144.416
					47.473		38.587	145.744
					45.568		36.229	157.792
					68.854		37.727	166.74
					66.33		39.665	103.84
					125.178		42.701	115.831
					128.149		46.276	114.827
					112.594		49.54	155.926
					141.785		68.348	141.348
					74.847		40.297	159.411
					76.441		43.147	139.801
					119.983		48.59	146.609
					86.157		48.883	121.763
					78.225		37.603	165.183
					99.522		40.266	170.581
					96.028		60.152	214.113
					72.086		57.48	212.205
					84.538		70.211	162.491
					62.573		58.129	134.147
					81.324		39.759	152.428
					72.538		41.28	133.095
					110.752		55.629	143.21
					78.422		52.207	132.032
					101.938		28.113	123.893
					124.864		55.814	135.19
					77.197		61.311	130.186
					72.888		58.879	138.624
					105.774		46.532	148.97
					67.704		37.569	186.509
					58.763		59.237	109.785
					55.645		60.962	95.711
					61.684		66.068	133.354
					113.793		46.327	116.232
					107.993		52.045	94.194
					120.277		43.6	117.337
					101.45		39.298	108.879
					106.51		45.401	184.742
					110.614		67.38	174.593
					123.632		58.111	150.272
					106.602		42.818	149.995
					75.839		43.518	149.76
					77.554		51.462	147.167
					117.846		55.815	146.945
					83.002		38.471	171.834
					120.021		38.886	185.85
					149.986		72.262	172.556
					89.255		73.453	188.955
					78.445		49.884	170.302
					53.89		43.284	134.784
					54.703		41.122	152.323
					156.871		73.952	171.422
					147.607		47.725	98.272
					90.975		52.307	101.535
					107.179		48.03
					140.515		52.254
					118.431		48.386
					76.387		45.228
					71.739		51.496
					64.801		51.549
					65.195		47.343
					67.419		28.502
					65.794		36.246
					80.192		46.546
					58.927		36.431
					85.786		45.382
					89.077		42.71
					60.246		32.219
					51.987		70.131
					53.482		68.754
					54.741		45.325
							45.312
							57.36
							53.583
							43.964
							37.778
							63.685
							46.45
							33.312
							37.576
							39.438
							34.178
							36.29
							32.839
							33.329
							28.185
							38.188
							39.636
							32.965
							29.334
							25.51
							33.698
							34.206
							34.687
							36.767
							47.443
							29.275
							29.57
							32.669
							31.725
							34.236
							45.741
							45.614
							46.88
							50.082
							46.1
							29.345
							29.239
							53.926
							47.004
							48.202
							63.485
							40.556
							40.901
							37.738
							38.758
							32.603
							31.26
							33.872
							49.402
							37.074
							34.29
							40.852
							32.52
							33.741
							33.637
							40.319
							34.783
							35.985
							33.151
							32.699
							33.187
							33.06
							37.983
							32.979
							35.124
							40.963
							36.127
							43.154
							35.533
							41.193
							38.605
							45.145
							49.99
							43.123
							44.038
							36.636
							49.533
							70.869
							56.637
							49.427
							57.468
							56.678
							48.2
							50.984
							36.954
							44.235
							43.208
							45.672
							49.629
							39.241
							49.55
							52.8
							53.932
							53.238
							53.647
							48.519
							47.264
							53.523
							57.04
							56.477
							40.797
							49.242
							38.99
							35.915
							60.919
							56.925
							45.229
							46.028
							41.118
							47.65
							52.164
							58.729
							48.97
							49.112
							33.017
							34.655
							35.018
							30.609
							41.4
							42.926
							41.162
							38.435
							40.58
							41.195
							63.553
							47.632
							48.556
							36.104
							34.288
							33.52
							29.569
							34.822
							40.41
							42.494
							40.811
							56.81
							55.909
							38.29
							36.389
							51.677
							51.092
							46.638
							47.918
							48.333
							47.151
							49.374
							38.797
							42.823
							50.901
							38.174
							38.006
							31.688
							42.19
							41.199
							44.017
							35.137
							38.144
							34.919
							38.6
							52.334
							47.951
							54.875
							46.821
							45.412
							45.999
							46.864
							55.951
							54.649
							52.184
							48.723
							45.208
							37.036
							40.114
							31.244
							41.026
							39.849
							35.842
							37.366
							39.457
							45.717
							51.064
							37.077
							30.251
							27.849
							26.843
							31.43
							32.124
							39.745
							34.919
							36.981
							34.281
