# Supplementary material for: Structural insights into human zinc transporter ZnT1 mediated Zn2+ efflux
Source: EMBO Rep. 2024 Oct 10;25(11):5006–25. doi: 10.1038/s44319-024-00287-3 (PMC11549101; doi:10.1038/s44319-024-00287-3)
Supplement: Supplementary file 13 — Appendix and EV Figures Source Data [file 44319_2024_287_MOESM13_ESM.zip › FigureEV4B/Fluoscence_data_EV4B.xlsx]

## Sheet: Fig.EV4B
		WT	D112N/D242N	R298C	R286A	R286E	Empty Vector
Rep.1	mean of FluoZin-3	27.8446	101.219	78.6523	58.0485	72.6716	148.659
Rep.2		28.1327	58.4996	46.9994	39.7546	35.7149	80.4141
Rep.3		18.5085	64.7431	42.1803	37.7819	52.1053	101.989
		set empty vector as 1, normalized to Empty Vector
		WT	D112N/D242N	R298C	R286A	R286E	Empty Vector
Rep.1		0.187306	0.680881	0.529081	0.390482	0.488849	1
Rep.2		0.269905	0.727479	0.584468	0.494373	0.444137	1
Rep.3		0.181475	0.634804	0.413576	0.37045	0.510891	1
